# Supplementary material for: Predicting Mutation-Induced Allosteric Changes in Structures and Conformational Ensembles of the ABL Kinase Using AlphaFold2 Adaptations with Alanine Sequence Scanning
Source: Int J Mol Sci. 2024 Sep 19;25(18):10082. doi: 10.3390/ijms251810082 (PMC11432724; doi:10.3390/ijms251810082)
Supplement: Supplementary file 1 [file ijms-25-10082-s001.zip]

Archive with 1 entries (1 files):
- ijms-3130280-supplementary.pdf
